# Supplementary material for: Effects of scanning sensitivity and multiple scan algorithms on microarray data quality
Source: BMC Bioinformatics. 2010 Mar 12;11:127. doi: 10.1186/1471-2105-11-127 (PMC2846908; doi:10.1186/1471-2105-11-127)
Supplement: Additional file 1 — Pairwise comparisons of the proportion of useable data for all approaches. Paired t-tests were conducted for all possible pairwise combinations to identify differences in the proportion of useable data. The estimated difference, p-value and Bonferroni adjusted p-value for each comparison are presented. [file 1471-2105-11-127-S1.XLS]

## Sheet: Sheet 1
Comparison	Difference	p-value	adj. p-value
Khondoker 3 Scan to Khondoker 2 Scan	0.0429103	< 0.0001	< 0.0001
CSML to Khondoker 2 Scan	0.0424607	< 0.0001	< 0.0001
Low to Khondoker 2 Scan	0.0406711	< 0.0001	< 0.0001
Lyng to Khondoker 2 Scan	0.0404075	< 0.0001	< 0.0001
Medium to Khondoker 2 Scan	0.0300576	< 0.0001	< 0.0001
High to Khondoker 2 Scan	0.0257386	< 0.0001	< 0.0001
Khondoker 3 Scan to High	0.0171717	< 0.0001	< 0.0001
CSML to High	0.016722	< 0.0001	< 0.0001
Low to High	0.0149324	0.000685079	0.0143867
Lyng to High	0.0146689	< 0.0001	< 0.0001
Khondoker 3 Scan to Medium	0.0128527	< 0.0001	0.000969071
CSML to Medium	0.0124031	0.00117881	0.0247549
Low to Medium	0.0106135	0.00498384	0.104661
Lyng to Medium	0.0103499	0.00547949	0.115069
Medium to High	0.00431894	0.215719	1
Khondoker 3 Scan to Lyng	0.00250277	0.390715	1
Khondoker 3 Scan to Low	0.0022392	0.541342	1
CSML to Lyng	0.00205316	< 0.0001	< 0.0001
CSML to Low	0.00178959	0.646124	1
Khondoker 3 Scan to CSML	0.000449612	0.873533	1
Low to Lyng	0.000263566	0.94612	1
