# Supplementary material for: Effects of scanning sensitivity and multiple scan algorithms on microarray data quality
Source: BMC Bioinformatics. 2010 Mar 12;11:127. doi: 10.1186/1471-2105-11-127 (PMC2846908; doi:10.1186/1471-2105-11-127)
Supplement: Additional file 2 — Spearman correlations by intensity using percentile bins. For each of the percentiles determined from the average intensity distribution, the mean and 95% bootstrap percentile confidence intervals are displayed in brackets. Highlighted results indicate significant differences by comparing 95% Bonferroni adjusted confidence intervals for all scans and methods. Orange, significantly higher correlations compared to all other methods. Blue, significantly lower correlations compared to all other methods. [file 1471-2105-11-127-S2.XLS]

## Sheet: Sheet1
Decile	Low	Medium	High	Lyng	CSML	Khondoker 2 Scans	Khondoker 3 Scans
0-10%	0.027 (0.016, 0.038)	0.020 (0.011, 0.029)	0.022 (0.013, 0.032)	0.022 (0.012, 0.031)	0.023 (0.014, 0.033)	0.010 (0.004, 0.017)	0.029 (0.015, 0.040)
10-20%	-0.016 (-0.016, -0.015)	-0.016 (-0.017, -0.015)	-0.015 (-0.016, -0.014)	-0.015 (-0.016, -0.014)	-0.015 (-0.016, -0.014)	-0.016 (-0.017, -0.015)	-0.014 (-0.015, -0.014)
20-30%	-0.013 (-0.014, -0.012)	-0.014 (-0.015, -0.013)	-0.014 (-0.015, -0.013)	-0.014 (-0.015, -0.013)	-0.014 (-0.015, -0.013)	-0.015 (-0.016, -0.014)	-0.012 (-0.013, -0.011)
30-40%	-0.001 (-0.003, 0.001)	-0.002 (-0.004, 0.000)	0.000 (-0.002, 0.002)	0.000 (-0.002, 0.002)	0.001 (-0.001, 0.003)	-0.003 (-0.005, -0.002)	0.006 (0.004, 0.008)
40-50%	0.055 (0.050, 0.061)	0.052 (0.047, 0.057)	0.057 (0.051, 0.063)	0.057 (0.051, 0.062)	0.059 (0.053, 0.065)	0.055 (0.049, 0.060)	0.083 (0.076, 0.090)
50-60%	0.232 (0.220, 0.247)	0.231 (0.217, 0.244)	0.232 (0.216, 0.245)	0.232 (0.217, 0.246)	0.236 (0.221, 0.251)	0.228 (0.214, 0.241)	0.298 (0.282, 0.315)
60-70%	0.351 (0.333, 0.368)	0.346 (0.323, 0.365)	0.349 (0.330, 0.367)	0.349 (0.331, 0.367)	0.352 (0.331, 0.369)	0.308 (0.291, 0.325)	0.382 (0.363, 0.400)
70-80%	0.414 (0.393, 0.436)	0.400 (0.377, 0.423)	0.407 (0.384, 0.429)	0.408 (0.385, 0.430)	0.408 (0.383, 0.429)	0.309 (0.294, 0.326)	0.412 (0.389, 0.435)
80-90%	0.445 (0.420, 0.467)	0.458 (0.431, 0.483)	0.456 (0.429, 0.482)	0.457 (0.431, 0.482)	0.458 (0.428, 0.484)	0.302 (0.283, 0.322)	0.466 (0.441, 0.490)
90-100%	0.864 (0.848, 0.879)	0.865 (0.844, 0.878)	0.863 (0.847, 0.876)	0.867 (0.851, 0.880)	0.867 (0.851, 0.883)	0.767 (0.745, 0.788)	0.867 (0.848, 0.882)
